# Supplementary material for: Atlantic deep water provenance decoupled from atmospheric CO2 concentration during the lukewarm interglacials
Source: Nat Commun. 2017 Dec 8;8:2003. doi: 10.1038/s41467-017-01939-w (PMC5722826; doi:10.1038/s41467-017-01939-w)
Supplement: Supplementary file 3 — Supplementary Data 1 [file 41467_2017_1939_MOESM3_ESM.xlsx]

## Sheet: 14C
Site	Hole	Section	Depth (cm)	ID	14C Age (yrs)	Sds (σ)	Species	Calibration Curve
ODP 929	B	1-H-1	3-5	SUERC-53678	5211	37	G. sacculifer	Marine13
ODP 929	B	1-H-1	13-15	SUERC-53679	7870	36	G. sacculifer	Marine13
ODP 929	B	1-H-1	23-25	SUERC-53680	10604	38	G. sacculifer	Marine13
ODP 929	B	1-H-1	33-35	SUERC-53681	12457	41	G. sacculifer	Marine13
ODP 929	B	1-H-1	53-55	SUERC-53684	16138	52	G. sacculifer	Marine13
ODP 929	B	1-H-1	83-85	SUERC-53685	21673	84	G. sacculifer	Marine13
ODP 929	B	1-H-1	113-115	SUERC-53686	27296	156	G. sacculifer	Marine13
ODP 929	A	1-H-1	101-103	UCIAMS-144584	22830	100	G. sacculifer & G. ruber	Marine13
