# Supplementary material for: Atlantic deep water provenance decoupled from atmospheric CO2 concentration during the lukewarm interglacials
Source: Nat Commun. 2017 Dec 8;8:2003. doi: 10.1038/s41467-017-01939-w (PMC5722826; doi:10.1038/s41467-017-01939-w)
Supplement: Supplementary file 4 — Supplementary Data 2 [file 41467_2017_1939_MOESM4_ESM.xlsx]

## Sheet: Stable isotopes
Hole	Core and Section	Interval (cm)	Depth (mcd)	Age (ka)	Species	δ13C	δ18O
929B	1-H-1	3-5	0.08	5.573	Cibs. spp.	1.08343	2.87265
929B	1-H-1	13-15	0.18	8.3545	Cibs. spp.	1.21235	2.89647
929B	1-H-1	23-25	0.28	11.9045	Cibs. spp.	0.539354	3.85008
929B	1-H-1	43-45	0.48	16.4483	Cibs. spp.	-0.0532141	4.32381
929B	1-H-1	53-55	0.58	18.9635	Cibs. spp.	0.083	4.604
929B	1-H-1	73-75	0.78	23.4032	Cibs. spp.	0.265	4.361
929B	1-H-1	103-105	1.08	29.2013	Cibs. spp.	-0.00382214	4.16767
929D	2-H-4	91-93	13.07	278.888	C. wuellerstorfi	0.571	3.906
929D	2-H-4	101-103	13.17	280.944	C. wuellerstorfi	0.33794	3.57584
929D	2-H-4	111-113	13.27	283	C. wuellerstorfi	0.568	3.215
929D	2-H-4	121-123	13.37	285.762	C. wuellerstorfi	0.551229	3.41129
929D	2-H-4	131-133	13.47	288.524	N. umbonifera	-0.313	3.761
929D	2-H-5	21-23	13.87	299.571	Cibs. spp.	0.33	3.94
929D	2-H-5	31-33	13.97	302.61	C. wuellerstorfi	-0.222	3.4613
929D	2-H-5	41-43	14.07	305.371	Cibs. spp.	0.0250329	3.58075
929D	2-H-5	51-53	14.17	307.857	C. wuellerstorfi	-0.426	2.70481
929D	2-H-5	61-63	14.27	310.895	Cibs. spp.	0.320383	3.44563
929D	2-H-5	71-73	14.37	313.657	C. wuellerstorfi	0.533702	3.42671
929D	2-H-5	81-83	14.47	316.143	Cibs. spp.	0.356202	3.3905
929D	2-H-5	91-93	14.57	319.181	Cibs. spp.	0.283	3.08819
929D	2-H-5	101-103	14.67	321.667	Cibs. spp.	0.0917112	3.35536
929D	2-H-5	111-113	14.77	324.429	C. wuellerstorfi	0.505702	2.80219
929D	2-H-5	121-123	14.87	327.19	Cibs. spp.	0.633421	2.58037
929D	2-H-5	131-133	14.97	329.952	C. wuellerstorfi	0.015	3.06153
929D	2-H-6	1-3	15.17	335.476	C. wuellerstorfi	-0.106	3.90901
929D	2-H-6	11-13	15.27	338.238	C. wuellerstorfi	-0.179	4.293
929D	2-H-6	21-23	15.37	341	N. umbonifera	-0.34645	4.39747
929D	2-H-6	31-33	15.47	344.182	C. wuellerstorfi	-0.411	4.129
929D	2-H-6	41-43	15.57	347.364	Cibs. spp.	-0.094634	4.04293
929D	2-H-6	51-53	15.67	350.545	C. wuellerstorfi	-0.167	3.863
929D	2-H-6	61-63	15.77	353.727	N. umbonifera	-0.298935	3.56839
929D	2-H-6	71-73	15.87	356.909	C. wuellerstorfi	0.212	3.195
929D	2-H-6	91-93	16.07	363.273	C. wuellerstorfi	-0.301	3.825
929D	2-H-6	111-113	16.27	369.636	C. wuellerstorfi	-0.076	3.701
929D	3-H-1	71-73	19.14	457.907	Cibs. spp.	-0.0223381	4.06378
929D	3-H-1	81-83	19.24	460.754	N. umbonifera	-0.177	4.287
929D	3-H-1	91-93	19.34	463.601	Cibs. spp.	-0.31237	3.90922
929D	3-H-1	131-133	19.76	475.559	C. wuellerstorfi	0.75	3.46918
929D	3-H-1	141-143	19.86	478.406	N. umbonifera	0.487	3.662
929D	3-H-2	1-3	19.94	480.683	N. umbonifera	0.56	3.47261
929D	3-H-2	21-23	20.14	486.377	C. wuellerstorfi	0.961652	3.0747
929D	3-H-2	41-43	20.34	492.071	C. wuellerstorfi	1.23939	3.22011
929D	3-H-2	51-53	20.44	494.918	C. wuellerstorfi	1.174	3.15997
