# Supplementary material for: Atlantic deep water provenance decoupled from atmospheric CO2 concentration during the lukewarm interglacials
Source: Nat Commun. 2017 Dec 8;8:2003. doi: 10.1038/s41467-017-01939-w (PMC5722826; doi:10.1038/s41467-017-01939-w)
Supplement: Supplementary file 5 — Supplementary Data 3 [file 41467_2017_1939_MOESM5_ESM.xlsx]

## Sheet: Authigenic eNd
Core	Hole	Core	Type	Section	Top depth (cm)	Depth (mcd)	Age (ka)	Authigenic εNd	2σ	FD denotes fish debris samples, all others are mixed planktic foraminifera
929	B	1	H	1	3	0.08	5.573	-12.0688	0.171562
929	B	1	H	1	8	0.13	6.96375	-12.0602	0.343031
929	B	1	H	1	13	0.18	8.3545	-12.6873	0.255422
929	B	1	H	1	18	0.23	10.1295	-12.0898	0.233413
929	B	1	H	1	23	0.28	11.9045	-11.3043	0.222451
929	B	1	H	1	28	0.33	12.9187	-11.0523	0.306816
929	B	1	H	1	33	0.38	13.933	-10.5297	0.175911
929	B	1	H	1	38	0.43	15.1906	-10.1407	0.343031
929	B	1	H	1	43	0.48	16.4483	-9.52036	0.292054
929	B	1	H	1	48	0.53	17.7059	-9.59937	0.343031
929	B	1	H	1	53	0.58	18.9635	-9.18875	0.223068
929	B	1	H	1	58	0.63	20.0734	-9.19764	0.320488
929	B	1	H	1	63	0.68	21.1833	-9.20533	0.199003
929	B	1	H	1	73	0.78	23.4032	-9.58669	0.222451
929	A	1	H	1	81	0.81	24.0691	-9.41893	0.227973
929	B	1	H	1	83	0.88	25.623	-9.50866	0.222451
929	A	1	H	1	91	0.91	26.1598	-9.68812	0.227973
929	B	1	H	1	93	0.98	27.4122	-9.40917	0.312466
929	A	1	H	1	101	1.01	27.9489	-9.62277	0.227973
929	B	1	H	1	103	1.08	29.2013	-9.72324	0.222451
929	A	1	H	1	111	1.11	29.7381	-9.85003	0.302785
929	B	1	H	1	113	1.18	30.9905	-9.82662	0.255952
929	A	1	H	1	121	1.21	31.3819	-9.91245	0.227973
929	A	1	H	1	131	1.31	32.6866	-9.80419	0.227973
929	A	1	H	1	141	1.41	33.9913	-9.61887	0.227973
929	A	1	H	2	1	1.51	35.296	-10.1592	0.227973
929	A	1	H	2	41	1.91	40.5148	-9.90172	0.227973
929	A	1	H	2	61	2.11	43.1241	-9.38354	0.115975
929	A	1	H	2	71	2.21	44.4288	-10.4352	0.227973
929	A	1	H	2	101	2.51	48.3429	-10.642	0.143276
929	A	1	H	2	111	2.61	49.6476	-9.71829	0.160274
929	A	1	H	2	121	2.71	50.9523	-10.2726	0.115975
929	A	1	H	2	141	2.91	53.5617	-10.2646	0.295369
929	A	1	H	3	21	3.21	57.4757	-10.7493	0.211565
929	A	1	H	3	41	3.41	60.0851	-10.0236	0.143276	FD
929	B	1	H	3	69	3.74	64.3906	-10.7747	0.256259
929	B	1	H	3	89	3.94	67	-10.4538	0.143276	FD
929	B	1	H	3	99	4.04	69.5	-11.0985	0.222062
929	B	1	H	3	109	4.14	72	-11.4418	0.143276
929	B	1	H	3	119	4.24	74.5	-11.79	0.222062
929	B	1	H	3	129	4.34	77	-11.5131	0.111591
929	B	1	H	3	139	4.44	79.5	-10.8972	0.160274
929	B	1	H	4	19	4.74	87	-11.0224	0.222062
929	B	1	H	4	59	5.14	95.4	-11.5501	0.222062
929	B	1	H	4	89	5.44	101.7	-11.3422	0.115852
929	B	1	H	4	119	5.74	108	-10.2304	0.222062
929	B	1	H	4	139	5.94	115.5	-11.0189	0.115975
929	B	1	H	4	149	6.04	119.25	-11.1375	0.111591
929	B	1	H	5	4	6.09	121.125	-11.5201	0.115975
929	B	1	H	5	9	6.14	123	-11.7812	0.222062
929	B	1	H	5	14	6.19	125	-11.961	0.115852
929	B	1	H	5	19	6.24	127	-11.1472	0.222062
929	B	1	H	5	24	6.29	129	-10.7047	0.115975
929	B	1	H	5	29	6.34	131	-10.3884	0.222062
929	B	1	H	5	39	6.44	135	-10.1261	0.222062
929	B	1	H	5	59	6.64	139.096	-9.74713	0.111591
929	B	1	H	5	79	6.84	143.193	-10.1573	0.222062
929	B	1	H	5	99	7.04	147.289	-9.86173	0.222062
929	B	1	H	5	119	7.24	151.386	-9.85101	0.222062
929	C	1	H	4	1	7.43	155.277	-9.77981	0.143276
929	C	1	H	4	21	7.63	159.373	-10.5357	0.317069
929	C	1	H	4	41	7.83	163.47	-10.4333	0.223068
929	C	1	H	4	61	8.03	167.566	-9.86856	0.223068
929	C	1	H	4	81	8.23	171.663	-10.8439	0.143276
929	C	1	H	4	101	8.43	175.759	-11.0303	0.115975
929	C	1	H	4	131	8.73	181.904	-9.89197	0.143276
929	C	1	H	5	1	8.93	186	-9.88904	0.256259
929	C	1	H	5	21	9.13	190.625	-10.8234	0.245505
929	C	1	H	5	31	9.23	192.938	-11.3999	0.143276
929	C	1	H	5	41	9.33	195.25	-11.2009	0.256259
929	C	1	H	5	51	9.43	197.562	-11.7529	0.143276
929	C	1	H	5	61	9.53	199.875	-11.0361	0.219727
929	C	1	H	5	71	9.63	202.188	-10.9863	0.256259
929	C	1	H	5	91	9.83	206.8	-10.8317	0.160274
929	C	1	H	5	111	10.03	211.438	-10.8683	0.343031
929	C	1	H	5	121	10.13	213.75	-11.359	0.115852
929	C	1	H	5	131	10.23	216.063	-11.87	0.222062
929	C	1	H	6	1	10.43	220.688	-10.8059	0.222062
929	C	1	H	6	11	10.53	223	-10.601	0.223068
929	C	1	H	6	31	10.73	228.333	-10.6342	0.222062
929	C	1	H	6	51	10.93	233.667	-10.6849	0.222062
929	C	1	H	6	61	11.03	236.333	-11.4464	0.129566
929	C	1	H	6	66	11.08	237.667	-11.5734	0.111591
929	C	1	H	6	71	11.13	239	-12.0602	0.302785
929	C	1	H	6	76	11.18	240.028	-11.9314	0.115852
929	C	1	H	6	81	11.23	241.056	-11.1619	0.302785
929	C	1	H	6	91	11.33	243.112	-10.6137	0.222062
929	C	1	H	6	106	11.48	246.196	-10.5553	0.171562
929	C	1	H	6	121	11.63	249.28	-10.2919	0.222062
929	C	1	H	6	141	11.83	253.393	-10.0178	0.222062
929	C	1	H	7	1	11.93	255.449	-10.257	0.115852
929	C	1	H	7	21	12.13	259.561	-10.5016	0.222062
929	C	1	H	7	51	12.43	265.729	-10.9649	0.302785
929	C	1	H	7	71	12.63	269.841	-9.54916	0.160274
929	C	1	H	7	81	12.73	271.897	-10.067	0.115852	FD
929	C	1	H	7	91	12.83	273.953	-10.7391	0.175654
929	D	2	H	4	71	12.87	274.776	-10.7511	0.312791	FD
929	D	2	H	4	101	13.17	280.944	-10.957	0.136137
929	D	2	H	4	111	13.27	283	-11.4764	0.209838
929	D	2	H	4	121	13.37	285.762	-11.7075	0.136137
929	D	2	H	4	131	13.47	288.524	-11.0853	0.310375	FD
929	D	2	H	5	1	13.67	294.048	-10.6339	0.111591
929	D	2	H	5	21	13.87	299.571	-10.9459	0.171562
929	D	2	H	5	41	14.07	305.371	-11.2768	0.111591
929	D	2	H	5	61	14.27	310.895	-11.4661	0.171562
929	D	2	H	5	81	14.47	316.143	-11.4272	0.32872
929	D	2	H	5	101	14.67	321.667	-11.2139	0.111591
929	D	2	H	5	111	14.77	324.429	-12.0362	0.175911
929	D	2	H	5	121	14.87	327.19	-12.7131	0.175654
929	D	2	H	5	131	14.97	329.952	-11.6663	0.183037
929	D	2	H	5	141	15.07	332.714	-10.8613	0.175654
929	D	2	H	6	11	15.27	338.238	-10.0439	0.111591
929	D	2	H	6	21	15.37	341	-9.87451	0.302573
929	D	2	H	6	31	15.47	344.182	-10.3747	0.209838
929	D	2	H	6	41	15.57	347.364	-10.6813	0.136137	FD
929	D	2	H	6	51	15.67	350.545	-10.7634	0.129566
929	D	2	H	6	71	15.87	356.909	-10.4934	0.209838	FD
929	D	2	H	6	91	16.07	363.273	-10.98	0.111591
929	D	2	H	6	111	16.27	369.636	-11.0313	0.175654
929	B	2	H	5	31	16.43	374.727	-11.118	0.173611
929	B	2	H	5	61	16.73	384.273	-11.1131	0.361454
929	B	2	H	5	81	16.93	390.636	-11.7276	0.173611
929	B	2	H	5	101	17.13	397	-11.6447	0.173611
929	B	2	H	5	131	17.43	406.545	-11.632	0.223068
929	B	2	H	6	1	17.63	412.909	-11.9987	0.345122
929	B	2	H	6	6	17.68	414.5	-11.8997	0.175911
929	B	2	H	6	11	17.73	416.091	-11.9597	0.223068
929	B	2	H	6	16	17.78	417.682	-11.551	0.179594
929	B	2	H	6	21	17.83	419.273	-11.3804	0.223068
929	B	2	H	6	31	17.93	422.455	-10.3962	0.173611
929	B	2	H	6	51	18.13	428.818	-10.3338	0.173611
929	B	2	H	6	61	18.23	432	-9.85003	0.173611
929	B	2	H	6	81	18.43	437.694	-9.6296	0.173611
929	B	2	H	6	111	18.73	446.235	-10.1641	0.223068
929	B	2	H	6	131	18.93	451.929	-10.5557	0.129566
929	D	3	H	1	61	19.04	455.06	-10.7714	0.209838	FD
929	D	3	H	1	81	19.24	460.754	-11.3719	0.209838	FD
929	D	3	H	1	101	19.44	466.448	-10.9734	0.209838	FD
929	D	3	H	1	121	19.66	472.712	-10.6997	0.209838	FD
929	D	3	H	1	141	19.86	478.406	-11.4257	0.175654
929	D	3	H	2	11	20.04	483.53	-12.2021	0.111591
929	D	3	H	2	21	20.14	486.377	-12.185	0.175911
929	D	3	H	2	31	20.24	489.224	-11.4739	0.171562
929	D	3	H	2	41	20.34	492.071	-11.5908	0.263622
929	D	3	H	2	51	20.44	494.918	-11.9221	0.171562
929	C	2	H	5	127	20.6	499.473	-12.1879	0.283524
929	D	3	H	2	71	20.64	500.612	-12.1173	0.171562
929	C	2	H	6	1	20.84	506.306	-11.0189	0.175654
929	C	2	H	6	17	21	510.861	-10.3689	0.182078
929	C	2	H	6	37	21.2	514.88	-10.8068	0.182078
929	C	2	H	6	51	21.34	517.4	-10.5971	0.136137
929	C	2	H	6	67	21.5	520.28	-11.236	0.343031
929	C	2	H	6	81	21.64	522.8	-11.5728	0.136137
929	C	2	H	6	101	21.84	526.4	-12.3011	0.343031
929	C	2	H	6	111	21.94	528.2	-12.2608	0.136137
929	C	2	H	6	117	22	529.28	-12.1916	0.233413
929	C	2	H	6	121	22.04	530	-12.0316	0.136137
929	C	2	H	6	127	22.1	531.473	-11.6778	0.343031
929	C	2	H	6	131	22.14	532.455	-11.4876	0.310604
929	C	2	H	6	137	22.2	533.927	-11.2601	0.332739	FD
929	C	2	H	6	141	22.24	534.909	-11.0448	0.182078
929	C	2	H	6	147	22.3	536.382	-11.0741	0.182078
929	C	2	H	7	7	22.4	538.836	-11.2721	0.182078
929	C	2	H	7	17	22.5	541.291	-11.4692	0.136137
929	B	3	H	2	91	22.54	542.273	-10.6391	0.208659
929	B	3	H	2	111	22.74	547.182	-10.0336	0.136137	FD
929	B	3	H	2	121	22.84	549.636	-10.1173	0.208659
929	B	3	H	2	141	23.04	554.545	-10.0275	0.208659
929	B	3	H	3	11	23.24	559.455	-11.0949	0.171562
929	B	3	H	3	21	23.34	561.909	-11.1853	0.344443
929	B	3	H	3	41	23.54	566.818	-10.8293	0.199003
929	B	3	H	3	51	23.64	569.273	-10.9473	0.344443
929	B	3	H	3	61	23.74	571.727	-11.8695	0.136137
929	B	3	H	3	71	23.84	574.182	-11.7968	0.344443
929	C	3	H	1	46	23.88	575.164	-12.0907	0.136137
929	B	3	H	3	81	23.94	576.636	-11.1785	0.208659
929	C	3	H	1	56	23.98	577.618	-11.2019	0.343031
929	B	3	H	3	91	24.04	579.091	-10.7249	0.208659	FD
929	B	3	H	3	101	24.14	581.545	-10.6167	0.208659	FD
929	B	3	H	3	111	24.24	584	-10.1621	0.208659	FD
929	C	3	H	1	91	24.33	586.962	-10.7957	0.136137
929	C	3	H	1	101	24.43	590.253	-11.4935	0.343031
929	C	3	H	1	111	24.53	593.544	-11.4675	0.175654
929	C	3	H	1	131	24.73	600.127	-11.1236	0.175654
929	C	3	H	2	1	24.93	606.709	-11.0361	0.343031
929	C	3	H	2	11	25.03	610	-11.6827	0.182078
929	C	3	H	2	17	25.09	612.4	-11.9194	0.130189
929	C	3	H	2	21	25.13	614	-11.3969	0.182078
929	C	3	H	2	27	25.19	616.4	-11.1752	0.136137
929	C	3	H	2	37	25.29	620.4	-10.407	0.182078
929	C	3	H	2	41	25.33	622	-10.6752	0.343031
929	C	3	H	2	47	25.39	624.4	-10.2811	0.343031
929	C	3	H	2	57	25.49	628.4	-9.80104	0.233413	FD
929	C	3	H	2	67	25.59	631.571	-10.0968	0.343031
929	C	3	H	2	77	25.69	634.19	-9.72294	0.136137
929	C	3	H	2	81	25.73	635.238	-9.51841	0.182078
929	C	3	H	2	101	25.93	640.476	-10.3231	0.343031
929	C	3	H	2	117	26.09	644.667	-9.65594	0.343031
929	C	3	H	2	131	26.23	648.333	-10.2785	0.330058
929	C	3	H	3	7	26.49	655.143	-10.7925	0.175654
929	C	3	H	3	21	26.63	658.81	-10.5045	0.208659
929	C	3	H	3	37	26.79	663	-11.1159	0.171562
929	C	3	H	3	50	26.92	666.405	-10.5767	0.344443
929	C	3	H	3	77	27.19	673.476	-10.7152	0.208659	FD
929	C	3	H	3	107	27.49	681.333	-10.9834	0.208659
929	C	3	H	3	131	27.73	687.619	-11.4789	0.300696
929	C	3	H	3	141	27.83	690.238	-12.2983	0.130189
929	C	3	H	3	147	27.89	691.81	-12.3333	0.208659
929	C	3	H	4	1	27.93	692.857	-11.9229	0.136137
929	C	3	H	4	11	28.03	695.476	-11.4252	0.208659
929	C	3	H	4	27	28.19	699.667	-11.3091	0.344443
929	C	3	H	4	47	28.39	704.905	-11.2643	0.344443
929	C	3	H	4	57	28.49	707.524	-11.0955	0.344443
929	C	3	H	4	61	28.53	708.571	-11.3248	0.344443
929	C	3	H	4	77	28.69	712.762	-10.3026	0.344443
929	C	3	H	4	87	28.79	715.381	-10.2733	0.208659
929	C	3	H	4	97	28.89	718	-10.9492	0.208659
929	C	3	H	4	117	29.09	724.667	-11.5708	0.230122
929	C	3	H	4	127	29.19	728	-11.6154	0.208659
929	C	3	H	4	137	29.29	731.333	-11.3244	0.130189
929	C	3	H	5	7	29.49	738	-11.435	0.208659
929	C	3	H	5	27	29.69	744.667	-10.1007	0.208659
929	C	3	H	5	37	29.79	747.925	-10.2119	0.344443
929	C	3	H	5	47	29.89	751.132	-10.3897	0.115852
929	C	3	H	5	57	29.99	754.34	-10.6949	0.175654
929	C	3	H	5	67	30.09	757.547	-11.2145	0.344443
929	C	3	H	5	87	30.29	763.962	-11.6015	0.179053
929	C	3	H	5	97	30.39	767.17	-11.4244	0.136137
929	C	3	H	5	107	30.49	770.377	-11.4242	0.208659	FD
929	C	3	H	5	117	30.59	773.585	-11.5891	0.344443
929	C	3	H	5	131	30.73	778.075	-12.4981	0.130189
929	C	3	H	5	137	30.79	780	-12.547	0.171562
929	C	3	H	5	141	30.83	781.406	-12.2462	0.183037
929	C	3	H	6	17	31.09	790.54	-11.2004	0.134123
929	C	3	H	6	37	31.29	797.573	-10.1797	0.305378	FD
